# Supplementary material for: Anti-Toxoplasma gondii screening of MMV pandemic response box and evaluation of RWJ-67657 efficacy in chronically infected mice
Source: Parasitology. 2023 Oct 20;150(13):1226–35. doi: 10.1017/S0031182023000999 (PMC10941209; doi:10.1017/S0031182023000999)
Supplement: dos Santos et al. supplementary material 1 — dos Santos et al. supplementary material [file S0031182023000999sup001.xlsx]

## Sheet: Planilha2
MMV Code	% T. gondii survival	% HFF survival
MMV642550	2.96	71.99
MMV098836	2.97	72.48
MMV396785	3.8	63.43
MMV1580173	3.86	63.66
MMV637528	3.93	78.21
MMV1593541	4.03	78.11
MMV1580844	4.08	79.3
MMV010036	4.12	19.02
MMV233495	4.22	84.18
MMV019724	4.28	57.46
MMV1581558	4.42	74.67
MMV687800	4.63	72.56
MMV1580493	4.89	62.02
MMV1578842	5.06	72.12
MMV1581549	5.77	69.3
MMV1580794	6	55.87
MMV011565	6.87	74.97
MMV1782115	6.94	82.09
MMV1633967	7.01	78.48
MMV1580482	7.23	75.29
MMV1581554	7.94	80.09
MMV1634492	7.97	80.66
MMV1557856	8.15	31.17
MMV1634399	8.56	76.66
MMV687273	8.85	80.2
MMV1580797	9.3	81.69
MMV1782354	9.71	76.77
MMV1634491	10.24	74.83
MMV1613563	10.43	74.33
MMV394033	10.77	81.39
MMV1581551	11.26	73.19
MMV021759	11.45	68.69
MMV1782211	11.58	74.28
MMV1634391	12.81	69.17
MMV1582497	13.25	76.92
MMV1580843	13.65	82.54
MMV1578560	13.66	80.74
MMV003137	13.86	71.56
MMV689758	14.04	72.27
MMV1578577	14.67	83.64
MMV1580840	15.55	78.98
MMV002731	15.75	78.24
MMV000051	16.09	66.81
MMV1633674	18.13	72.15
MMV030787	20.48	65.87
MMV1593517	20.83	59.71
MMV1634396	21.14	61.7
MMV1581552	21.27	67.1
MMV002722	21.8	66.78
MMV1483032	22.08	73.36
MMV1580853	22.11	63.39
MMV1582495	22.15	63.36
MMV1593515	23.01	55.26
MMV565773	23.62	69.94
MMV1581029	24.21	71.11
MMV1578890	24.51	64.1
MMV1593535	25.21	72.2
MMV1593532	25.34	58.6
MMV831201	25.35	76.2
MMV003143	25.37	71.87
MMV640014	25.66	76.65
MMV1634383	26	68.67
MMV1579783	26.15	67.46
MMV1645051	26.55	63.23
MMV000725	26.71	60.72
MMV1578570	26.81	68.31
MMV000043	27.19	61.24
MMV214956	28.1	59.66
MMV1782351	28.28	75.54
MMV1633966	28.52	65.38
MMV1634386	28.77	58.85
MMV687696	28.85	63.17
MMV1578558	29.08	71.1
MMV1578889	29.13	63.23
MMV1580849	29.76	72.91
MMV637413	30.04	65.04
MMV1634493	30.13	68.54
MMV1578884	30.7	79.42
MMV1579846	31	65.11
MMV1578925	31.24	67.06
MMV1782350	31.71	64.18
MMV1634390	31.87	62.66
MMV1582496	31.91	66.58
MMV1579776	31.98	72.8
MMV1579845	32	65.99
MMV1593534	32.97	63.78
MMV1782109	33.66	62.3
MMV1782411	34.14	70.91
MMV093250	34.39	75.27
MMV002505	34.46	65.03
MMV1578574	34.48	65.98
MMV1782403	34.6	71.6
MMV617332	34.98	51.96
MMV1581547	35.05	65.71
MMV1634358	35.06	65.03
MMV1633968	35.06	64.35
MMV1578554	35.16	63.12
MMV020752	35.28	68.78
MMV1782214	35.51	69.57
MMV1634494	35.63	60.57
MMV001793	35.68	70.79
MMV637945	35.69	70.57
MMV1633963	36.21	63.28
MMV1782387	36.37	69.33
MMV1782223	36.64	72
MMV1593537	36.65	67.23
MMV1782102	36.89	60.98
MMV1579775	36.98	68.47
MMV099714	37.02	64.12
MMV1580496	37.28	65.28
MMV690480	37.55	58.71
MMV1578571	37.63	52.96
MMV637104	37.91	62.77
MMV1578576	38.1	69.74
MMV1579782	38.26	77.21
MMV637879	39.01	78.89
MMV1613560	39.03	69.08
MMV1579780	39.06	65.26
MMV1782108	39.09	63.27
MMV1579784	39.4	67.37
MMV508427	39.46	63.54
MMV1580504	39.53	70.12
MMV1549626	39.62	81.43
MMV1582494	40.09	63.28
MMV1593533	40.63	70
MMV1580852	40.76	68.94
MMV1579787	40.81	65.72
MMV1634395	40.99	56.81
MMV003069	41.07	73.14
MMV1782140	41.14	65.94
MMV1782224	41.19	74.69
MMV690653	41.23	55.73
MMV1581032	41.4	56.28
MMV1634359	41.57	64.93
MMV1580492	41.86	65.37
MMV1580839	41.87	72.4
MMV1579781	42.04	64.95
MMV002015	42.23	67.71
MMV1578897	42.33	65.67
MMV1581555	42.33	68.22
MMV1582498	42.4	65.96
MMV1578555	42.61	71.05
MMV1580498	42.63	67.57
MMV975972	42.95	67.13
MMV1580848	43.05	59.46
MMV1593539	43.34	61.87
MMV1578885	43.59	57.56
MMV1634403	43.87	62.63
MMV1582493	43.94	59.6
MMV688756	43.96	67.21
MMV1782222	44.02	68.17
MMV1634384	44.02	60.23
MMV1579878	44.17	67.66
MMV1006203	44.37	67.47
MMV1782221	44.4	65.72
MMV1579354	44.46	63.02
MMV374187	44.52	62.18
MMV1580854	44.64	65.5
MMV1578568	44.71	60.02
MMV1593516	44.84	66.98
MMV1634071	45.02	53
MMV1580499	45.06	72.23
MMV002516	45.15	62.82
MMV1582490	45.18	71.93
MMV688755	45.18	64.41
MMV1634387	45.32	69.95
MMV689401	45.42	74.82
MMV1230557	45.57	71.4
MMV1782402	45.66	72.16
MMV001438	45.69	66.41
MMV003297	45.74	52.01
MMV1782209	45.8	69.11
MMV1581557	45.83	67.56
MMV1578565	45.94	61.55
MMV002337	45.98	66.7
MMV102270	46.07	66.81
MMV002354	46.28	65.04
MMV1633970	46.43	63.93
MMV1593544	46.52	66.33
MMV638198	46.61	69.34
MMV452821	46.64	68.5
MMV1580503	46.66	70.38
MMV1580494	46.78	61.78
MMV1580505	46.9	60.08
MMV1581545	47.05	71.89
MMV1633962	47.17	55.06
MMV1578562	47.24	66.17
MMV1578563	47.27	71.25
MMV1580487	47.27	59.96
MMV1593540	47.34	61.26
MMV1578573	47.36	69.22
MMV1633965	47.68	62.76
MMV1782101	47.68	75.61
MMV1579786	47.87	65.04
MMV002287	48.16	68.81
MMV1580491	48.2	73.24
MMV1580851	48.21	69.57
MMV1578575	48.35	63.47
MMV1580497	48.46	63.38
MMV056052	48.79	74.06
MMV1578557	48.8	60.55
MMV002459	48.89	68.22
MMV1578561	48.98	61.97
MMV1634389	49.07	64.95
MMV1578572	49.23	61
MMV1782389	49.3	68.51
MMV1580500	49.45	65.77
MMV1579847	49.61	66.81
MMV000059	49.68	63.89
MMV1581550	49.89	67.73
MMV1782212	49.9	63.47
MMV1582489	49.92	66.73
MMV1580850	50.07	71.09
MMV1581548	50.46	64.75
MMV1580483	50.5	60.56
MMV1633678	50.53	50.09
MMV002740	50.53	68.95
MMV002224	50.77	66.92
MMV637659	51.05	59.73
MMV687798	51.36	65.97
MMV1634393	51.55	67.83
MMV1634398	51.59	57.28
MMV1579850	51.82	60.77
MMV004508	51.88	64.77
MMV1634360	51.92	63.83
MMV1580484	51.96	55.71
MMV1579779	52.02	67.16
MMV1634397	52.05	62.58
MMV003249	52.54	68.14
MMV1613562	52.55	61.07
MMV000028	52.61	64.82
MMV1578578	52.77	65.2
MMV1229204	52.94	72.56
MMV1634385	52.97	66.29
MMV344625	52.99	66.41
MMV1581546	53.28	65.58
MMV1582382	53.69	63.76
MMV1579788	54.14	63.62
MMV1593531	54.15	69.31
MMV1578566	54.18	69.87
MMV1578898	54.3	64.02
MMV002560	54.39	66.01
MMV1580841	54.39	68.05
MMV1634404	54.45	69.7
MMV1579844	54.57	65.39
MMV001726	54.58	56.37
MMV1782110	54.88	65.65
MMV1782217	54.99	69.42
MMV422940	55.07	66.79
MMV1580480	55.27	59.27
MMV687801	55.39	76.06
MMV1634556	55.42	69.34
MMV690547	55.46	70.51
MMV1578556	55.5	65.17
MMV1782218	55.88	70.24
MMV1580846	56.21	59.71
MMV1634557	56.33	67.14
MMV303733	56.42	64.49
MMV639951	56.76	60.8
MMV1593513	56.8	84.18
MMV1578899	56.95	65.31
MMV1580799	57.02	57.29
MMV1634363	57.24	68.08
MMV1580796	57.45	53.15
MMV1578891	57.66	62.77
MMV1782353	58.07	72.6
MMV002612	58.09	58.98
MMV1505642	58.12	64.48
MMV1579777	58.14	70.26
MMV108465	58.2	71.87
MMV637533	58.35	62.94
MMV1593519	58.6	68.49
MMV1634402	58.67	57.58
MMV658803	59.12	61.09
MMV1581035	59.14	71.07
MMV1582492	59.19	65.18
MMV002565	59.24	64.6
MMV1782104	59.29	72.48
MMV275100	59.65	62.18
MMV1593542	59.7	62.21
MMV1580489	59.84	65.64
MMV046261	59.92	62.7
MMV1578579	60.04	76.38
MMV218827	60.24	59.59
MMV1782107	60.34	63.84
MMV1782388	60.51	68.36
MMV1582488	60.69	72.21
MMV124656	60.76	63.9
MMV1782213	61.04	66.48
MMV009948	61.05	50.14
MMV1580845	61.17	61.15
MMV1782098	61.55	63.23
MMV002676	61.56	69.64
MMV1578559	61.56	63.71
MMV1633969	61.56	68.11
MMV1578886	61.7	63.18
MMV811071	62.02	61.19
MMV102833	62.53	65.84
MMV1582487	62.7	61.75
MMV141011	62.78	64.13
MMV1634401	62.79	64.63
MMV1634362	62.88	62.94
MMV1579778	63.03	63.57
MMV002169	63.17	62.84
MMV1782112	63.27	68.34
MMV001014	63.42	65.04
MMV1782105	63.57	74.73
MMV690621	63.79	67.41
MMV1480967	63.8	69.4
MMV1645152	63.81	61.7
MMV1634392	64.05	63.94
MMV1579849	64.14	65.06
MMV1581553	64.24	62.5
MMV251679	64.43	66.55
MMV1165877	64.93	63.3
MMV1782227	64.99	64.23
MMV1634388	65	67.48
MMV1782349	65.09	69.24
MMV1782215	65.2	74.43
MMV1782216	65.45	69.27
MMV690706	65.97	72.6
MMV1782114	66.06	71.77
MMV292173	66.22	69.25
MMV1580842	66.45	65.29
MMV1580855	66.84	65.14
MMV1782412	67	63.99
MMV1782103	67	60.96
MMV690467	67.19	65.5
MMV1579785	67.37	63.48
MMV001961	67.44	68.8
MMV1633964	67.51	70.57
MMV1580847	67.52	66.14
MMV018362	67.92	70.74
MMV1582491	68.04	67.39
MMV002780	68.31	74.76
MMV1593514	68.31	61.21
MMV180402	68.33	66.14
MMV1581559	68.45	63.15
MMV1580800	68.97	72.5
MMV1593511	69.56	73.48
MMV003738	69.79	69.45
MMV1580501	69.88	69.08
MMV1782106	70.11	71.19
MMV1782113	70.43	62.31
MMV000008	70.6	66.36
MMV1580490	71.07	67.19
MMV614278	71.48	65.74
MMV1578564	71.51	67.89
MMV1578569	71.57	72.61
MMV1580485	71.96	60.42
MMV1593521	72.01	67.82
MMV1581556	72.1	75.77
MMV1782220	72.29	67.85
MMV1782111	72.61	56.61
MMV1782355	72.75	65.25
MMV247764	72.83	57.64
MMV1580486	72.84	66.28
MMV1593520	73.1	69.07
MMV1581034	73.17	60.83
MMV1634394	73.23	68.09
MMV002260	74.03	66.82
MMV1009286	74.14	70.46
MMV1633675	74.57	64.77
MMV690540	75.41	64.94
MMV1341773	75.52	62.19
MMV1782097	75.53	50.84
MMV688991	75.82	62.84
MMV1633677	75.86	68.94
MMV002350	76.03	71.23
MMV1580495	76.19	63.51
MMV1580478	76.33	58.12
MMV1782352	76.34	68.51
MMV1782386	76.73	64.08
MMV1782226	77.13	68.54
MMV1593538	77.43	63.12
MMV596723	77.53	67.01
MMV003291	77.65	65.67
MMV1581036	77.66	65.25
MMV690555	77.83	67.32
MMV637855	78.27	63.16
MMV1634361	78.43	70.58
MMV1580801	79.31	76.97
MMV637306	79.32	72.2
MMV1782208	79.51	66.28
MMV1663457	79.53	66.82
MMV1581031	79.91	67.61
MMV001761	80.05	68.58
MMV1581378	80.48	69.62
MMV1580488	81.25	67.84
MMV1174026	81.4	68.28
MMV1580798	83.09	69.56
MMV1581030	83.56	63.21
MMV1581033	84.16	61.92
MMV002665	84.2	61.55
MMV1782225	84.29	64.84
MMV1782210	84.75	63.75
MMV003820	87.1	68.92
MMV1580502	91.46	63.87
MMV1581377	91.54	72.95
MMV1613559	94.51	71.47
